# Supplementary material for: The Oral Microbiome as Mediator between Oral Hygiene and Its Impact on Nasopharyngeal Carcinoma
Source: Microorganisms. 2023 Mar 10;11(3):719. doi: 10.3390/microorganisms11030719 (PMC10058307; doi:10.3390/microorganisms11030719)
Supplement: Supplementary file 1 [file microorganisms-11-00719-s001.zip]

Archive with 1 entries (1 files):
- microorganisms-2200975-supplementary.xlsx
