# Supplementary material for: The Oral Microbiome as Mediator between Oral Hygiene and Its Impact on Nasopharyngeal Carcinoma
Source: Microorganisms. 2023 Mar 10;11(3):719. doi: 10.3390/microorganisms11030719 (PMC10058307; doi:10.3390/microorganisms11030719)
Supplement: Supplementary file 1 [file microorganisms-11-00719-s001.zip › microorganisms-2200975-supplementary.xlsx]

## Sheet: Table S1
Table S1. Differentially abundant taxa identified by LEfSe between nasopharyngeal carcinoma cases and controls.
Taxa	Detectable rate (%)		Relative abundance (‰)		Enrichment group	LDA score	P-value	FDR_q
	Control	NPC	Control	NPC
(Phylum) Patescibacteria	100	98.6239	27.0365	21.8394	Control	3.43735	0.000143093	0.00147386
(Phylum) Actinobacteriota	100	100	89.099	80.2092	Control	3.73417	0.00155746	0.00870964
(Phylum) Campilobacterota	98.9583	99.0826	8.75521	7.25963	Control	2.91497	0.00153931	0.00870964
(Class) Gracilibacteria	92.7083	78.8991	5.69375	3.99358	Control	2.88532	9.36161e-06	0.0002678
(Class) Bacilli	100	100	130.473	158.008	NPC	4.10884	0.000168723	0.00168179
(Class) Saccharimonadia	100	97.2477	21.3427	17.8459	Control	3.29548	0.000430099	0.0029984
(Class) Campylobacteria	98.9583	99.0826	8.75521	7.25963	Control	2.90858	0.00153931	0.00870964
(Class) Actinobacteria	100	100	85.3865	77.4312	Control	3.70007	0.00214803	0.0105824
(Class) Clostridia	100	100	34.5312	30.0578	Control	3.35384	0.00497868	0.0205122
(Class) Coriobacteriia	88.5417	87.6147	3.7125	2.77798	Control	2.68805	0.0118479	0.038537
(Order) RF39	52.6042	31.1927	0.509375	0.205505	Control	2.65885	1.16693e-06	5.16471e-05
(Order) Micrococcales	100	100	63.225	51.3761	Control	3.81054	1.30436e-05	0.0002678
(Order) Clostridia_UCG-014	96.875	81.6514	3.69687	2.67339	Control	2.76017	1.0745e-05	0.0002678
(Order) Gracilibacteria	59.8958	42.6606	1.65938	1.11193	Control	2.50514	5.44206e-05	0.000672384
(Order) Erysipelotrichales	96.3542	92.2018	2.86458	2.31101	Control	2.50575	7.02822e-05	0.000804544
(Order) Lactobacillales	100	100	119.576	145.059	NPC	4.07928	0.00030306	0.00253096
(Order) Absconditabacteriales_(SR1)	86.9792	76.1468	3.96875	2.80917	Control	2.74103	0.00043666	0.0029984
(Order) Saccharimonadales	100	97.2477	21.3427	17.8459	Control	3.29548	0.000430099	0.0029984
(Order) Staphylococcales	99.4792	98.6239	6.17604	8.70367	NPC	3.07147	0.00118177	0.00745241
(Order) Campylobacterales	98.9583	99.0826	8.75521	7.25963	Control	2.91624	0.00153931	0.00870964
(Order) Pasteurellales	100	99.5413	92.25	106.57	NPC	3.8868	0.00342739	0.0145077
(Order) Propionibacteriales	40.1042	48.6239	0.21875	0.504587	NPC	2.41009	0.00725093	0.0280067
(Order) Pseudomonadales	40.625	28.8991	4.23438	3.26881	Control	2.82404	0.00867889	0.0323106
(Order) Lachnospirales	100	98.1651	16.2208	14.2881	Control	3.08872	0.00956026	0.0347534
(Order) Coriobacteriales	88.5417	87.6147	3.7125	2.77798	Control	2.74353	0.0118479	0.038537
(Order) Sphingobacteriales	60.9375	47.2477	1.04271	0.989908	Control	2.34163	0.0130142	0.0410347
(Family) RF39	52.6042	31.1927	0.509375	0.205505	Control	2.68058	1.16693e-06	5.16471e-05
(Family) Micrococcaceae	100	100	63.225	51.3761	Control	3.81054	1.30436e-05	0.0002678
(Family) Clostridia_UCG-014	96.875	81.6514	3.69687	2.67339	Control	2.76601	1.0745e-05	0.0002678
(Family) Gracilibacteria	59.8958	42.6606	1.65938	1.11193	Control	2.45689	5.44206e-05	0.000672384
(Family) Erysipelotrichaceae	95.8333	91.2844	2.80208	2.27156	Control	2.52512	6.43831e-05	0.000765369
(Family) Saccharimonadaceae	100	96.3303	18.1073	14.6606	Control	3.2928	0.000108806	0.00120075
(Family) Streptococcaceae	100	100	96.799	119.116	NPC	4.01648	0.000239506	0.0021145
(Family) Selenomonadaceae	97.9167	86.2385	6.69479	5.5578	Control	2.81691	0.000288747	0.00247841
(Family) Anaerovoracaceae	96.3542	94.0367	4.5625	3.55413	Control	2.7649	0.000368292	0.0029948
(Family) Absconditabacteriales_(SR1)	86.9792	76.1468	3.96875	2.80917	Control	2.77238	0.00043666	0.0029984
(Family) Saccharimonadales	90.625	74.7706	3.17708	3.11284	Control	2.39515	0.00126593	0.00767003
(Family) Campylobacteraceae	98.9583	99.0826	8.72604	7.23119	Control	2.89097	0.00166301	0.00870964
(Family) Gemellaceae	99.4792	98.1651	6.1125	8.54771	NPC	3.04427	0.00165308	0.00870964
(Family) Pasteurellaceae	100	99.5413	92.25	106.57	NPC	3.8868	0.00342739	0.0145077
(Family) Lachnospiraceae	100	98.1651	15.7792	13.8725	Control	3.08245	0.00636557	0.0255449
(Family) Propionibacteriaceae	40.1042	48.6239	0.21875	0.504587	NPC	2.40252	0.00725093	0.0280067
(Family) Atopobiaceae	88.5417	85.7798	3.52083	2.61468	Control	2.6871	0.00814397	0.0310677
(Family) Leptotrichiaceae	100	99.0826	25.8292	22.5018	Control	3.24567	0.00867279	0.0323106
(Family) Staphylococcaceae	9.375	18.3486	0.0635417	0.155963	NPC	2.58163	0.0100099	0.0347534
(Family) Defluviitaleaceae	58.8542	40.8257	0.441667	0.415596	Control	2.51618	0.00989345	0.0347534
(Family) Moraxellaceae	40.625	28.8991	4.21875	3.26789	Control	2.81972	0.00966723	0.0347534
(Family) Lentimicrobiaceae	60.9375	47.2477	1.04271	0.989908	Control	2.33915	0.0130142	0.0410347
(Family) Comamonadaceae	63.0208	53.6697	1.2	0.880734	Control	2.19013	0.0148023	0.0452103
(Genus) Haemophilus	78.6458	86.6972	4.17292	8.50183	NPC	3.32796	4.74309e-08	7.3233e-06
(Genus) Candidatus_Saccharimonas	91.6667	73.8532	2.32708	1.42569	Control	2.68137	1.73401e-07	1.7819e-05
(Genus) Amnipila	48.4375	24.7706	0.476042	0.233945	Control	2.19135	3.24679e-07	2.51063e-05
(Genus) RF39	52.6042	31.1927	0.509375	0.205505	Control	2.45676	1.16693e-06	5.16471e-05
(Genus) TM7x	98.9583	91.2844	13.801	10.0761	Control	3.30302	4.38805e-06	0.000169564
(Genus) Rothia	100	100	63.225	51.3761	Control	3.81054	1.30436e-05	0.0002678
(Genus) Clostridia_UCG-014	96.875	81.6514	3.69687	2.67339	Control	2.78807	1.0745e-05	0.0002678
(Genus) Solobacterium	95.8333	88.5321	2.68854	2.1367	Control	2.48621	3.65405e-05	0.000593605
(Genus) Stomatobaculum	85.9375	76.1468	2.02187	1.43303	Control	2.45134	4.89025e-05	0.000672384
(Genus) Gracilibacteria	59.8958	42.6606	1.65938	1.11193	Control	2.4998	5.44206e-05	0.000672384
(Genus) Scardovia	4.6875	16.055	0.0208333	0.294495	NPC	3.06259	0.000223055	0.00208861
(Genus) Streptococcus	100	100	96.799	119.116	NPC	4.01648	0.000239506	0.0021145
(Genus) Absconditabacteriales_(SR1)	86.9792	76.1468	3.96875	2.80917	Control	2.75474	0.00043666	0.0029984
(Genus) Saccharimonadales	90.625	74.7706	3.17708	3.11284	Control	2.39962	0.00126593	0.00767003
(Genus) Campylobacter	98.9583	99.0826	8.72604	7.23119	Control	2.90441	0.00166301	0.00870964
(Genus) Gemella	99.4792	98.1651	6.1125	8.54771	NPC	3.04077	0.00165308	0.00870964
(Genus) Actinobacillus	43.75	55.5046	2.20833	4.6844	NPC	3.07019	0.0020168	0.0103865
(Genus) [Eubacterium]_nodatum_group	91.1458	85.7798	2.02396	1.61743	Control	2.31224	0.00211953	0.0105824
(Genus) Selenomonas	94.7917	82.5688	4.38438	3.93945	Control	2.53033	0.00215759	0.0105824
(Genus) Lachnoanaerobaculum	98.9583	94.4954	4.26354	3.71651	Control	2.38901	0.00230182	0.0110806
(Genus) Eikenella	16.6667	28.4404	0.125	0.331193	NPC	2.09767	0.00315807	0.0138621
(Genus) Moraxella	33.3333	20.6422	4.13229	3.18624	Control	2.80482	0.00422077	0.0176246
(Genus) [Eubacterium]_brachy_group	66.6667	51.8349	0.9125	0.594495	Control	2.3103	0.0051129	0.020788
(Genus) Staphylococcus	9.375	18.3486	0.0635417	0.155963	NPC	2.56228	0.0100099	0.0347534
(Genus) Defluviitaleaceae_UCG-011	58.8542	40.8257	0.441667	0.415596	Control	2.52931	0.00989345	0.0347534
(Genus) Atopobium	85.4167	81.1927	3.30937	2.44587	Control	2.6492	0.0117188	0.038537
(Genus) Lentimicrobium	60.9375	47.2477	1.04271	0.989908	Control	2.45388	0.0130142	0.0410347
(Genus) Leptotrichia	100	99.0826	23.9469	20.6945	Control	3.24233	0.013442	0.0419554
(Species) Leptotrichia_sp.	77.6042	55.0459	3.22187	1.6	Control	2.90608	4.99653e-09	1.545e-06
(Species) Clostridiales_bacterium	86.9792	69.2661	2.40938	1.78899	Control	2.56566	1.71293e-05	0.000330244
(Species) Leptotrichia_buccalis	65.625	42.2018	1.40521	1.09908	Control	2.28862	2.38604e-05	0.000434418
(Species) Alloprevotella_rava	82.2917	72.4771	5.04167	2.80734	Control	3.08823	2.7446e-05	0.000470367
(Species) Gracilibacteria_bacterium	59.8958	42.6606	1.65938	1.11193	Control	2.46894	5.44206e-05	0.000672384
(Species) Treponema_refringens	20.8333	7.33945	0.090625	0.0238532	Control	2.15158	5.08835e-05	0.000672384
(Species) Scardovia_wiggsiae	4.6875	16.055	0.0208333	0.294495	NPC	3.06051	0.000223055	0.00208861
(Species) Campylobacter_concisus	97.9167	92.2018	3.55208	2.67523	Control	2.66029	0.000404812	0.0029984
(Species) SR1_bacterium	86.9792	76.1468	3.96875	2.80917	Control	2.75194	0.00043666	0.0029984
(Species) Prevotella_nanceiensis	97.9167	92.6606	7.41771	5.78991	Control	2.86699	0.000699382	0.00466961
(Species) Neisseria_bacilliformis	7.8125	19.2661	0.230208	0.355963	NPC	2.82642	0.000710264	0.00466961
(Species) Leptotrichia_wadei	17.1875	29.8165	0.320833	0.666055	NPC	2.20603	0.00233088	0.0110806
(Species) Candidatus_Saccharibacteria	64.5833	46.789	0.770833	0.608257	Control	2.14659	0.00246036	0.011519
(Species) Porphyromonas_catoniae	21.3542	33.0275	0.18125	0.495413	NPC	2.22064	0.00257824	0.0118907
(Species) Leptotrichia_hongkongensis	49.4792	60.5505	0.459375	0.955963	NPC	2.36668	0.00287415	0.0130605
(Species) Prevotella_aurantiaca	60.9375	47.2477	3.59583	2.50275	Control	2.74688	0.00318514	0.0138621
(Species) Capnocytophaga_granulosa	85.4167	74.3119	3.45	2.77706	Control	2.58116	0.00708947	0.0280067
(Species) TM7_phylum	74.4792	58.2569	2.40625	2.50459	NPC	2.40819	0.0108745	0.0373357
(Species) Prevotella_loescheii	42.1875	50.9174	0.376042	1.06055	NPC	2.44443	0.0113334	0.0380655
(Species) Campylobacter_showae	94.2708	89.4495	3.98542	3.47156	Control	2.50824	0.0149238	0.0452103

## Sheet: Table S2
Table S2. The mediation effects of potential mediators on the associations of oral hygiene with the risk of NPC.
Oral hygiene	Mediator microbiome	Total effect(β,95%CI)	Direct effect(β,95%CI)	Indirect effect (β,95%CI)	Proportion mediated (%)
Dental filling	(Order) Erysipelotrichales	0.203 (0.094, 0.303) ***	0.183 (0.074, 0.284) ***	0.019 (0.002, 0.045) *	8.9
	(Family) Erysipelotrichaceae	0.203 (0.094, 0.303) ***	0.184 (0.074, 0.285) ***	0.019 (0.002, 0.044) *	8.6
	(Family) Staphylococcaceae	0.204 (0.095, 0.303) ***	0.185 (0.074, 0.291) ***	0.019 (-0.002, 0.046)	-
	(Genus) Solobacterium	0.203 (0.095, 0.304) ***	0.184 (0.075, 0.284) ***	0.019 (0.001, 0.046) *	8.8
	(Genus) Staphylococcus	0.204 (0.095, 0.303) ***	0.185 (0.074, 0.291) ***	0.019 (-0.002, 0.046)	-
	(Species) Leptotrichia_wadei	0.205 (0.096, 0.303) ***	0.180 (0.069, 0.285) ***	0.025 (0.002, 0.055) *	11.7
	(Species) Neisseria_bacilliformis	0.205 (0.096, 0.304) ***	0.192 (0.074, 0.303) ***	0.012 (-0.011, 0.045)	-
Oral hygiene score	(Species) Leptotrichia_wadei	0.103 (0.006, 0.197) *	0.083 (-0.011, 0.180)	0.020 (0.003, 0.044) *	18.8
	(Species) Neisseria_bacilliformis	0.102 (0.009, 0.196) *	0.091 (-0.002, 0.193)	0.010 (-0.007, 0.036)	-
CI: confidence interval. *P<0.05, **P<0.01 and ***P<0.001
